# Supplementary material for: DynaBiome: interpretable unsupervised learning of gut microbiome dysbiosis via temporal deep models
Source: BMC Bioinformatics. 2026 Feb 27;27:71. doi: 10.1186/s12859-026-06400-8 (PMC13023179; doi:10.1186/s12859-026-06400-8)
Supplement: Supplementary file 5 [file 12859_2026_6400_MOESM6_ESM.txt]

numpy
pandas
matplotlib
seaborn
tensorflow
scikit-learn
shap
statsmodels
xgboost
